# Supplementary material for: Loading of Single Atoms of Iron, Cobalt, or Nickel to Enhance the Electrocatalytic Hydrogen Evolution Reaction of Two-Dimensional Titanium Carbide
Source: Int J Mol Sci. 2024 Apr 4;25(7):4034. doi: 10.3390/ijms25074034 (PMC11012987; doi:10.3390/ijms25074034)
Supplement: Supplementary file 1 [file ijms-25-04034-s001.zip]

Archive with 1 entries (1 files):
- ijms-2946846-supplementary.pdf
